# Supplementary material for: Surface Basicity and Hydrophilic Character of Coal Ash-Derived Zeolite NaP1 Modified by Fatty Acids
Source: Molecules. 2024 Feb 7;29(4):768. doi: 10.3390/molecules29040768 (PMC10891618; doi:10.3390/molecules29040768)
Supplement: Supplementary file 1 [file molecules-29-00768-s001.zip]

Archive with 1 entries (1 files):
- molecules-2838607-supplementary.pdf
